# Supplementary material for: Beyond Old Pipes and Ailing Budgets: Systems Thinking on Twenty-First Century Water Infrastructure in Chicago
Source: Front Built Environ. Author manuscript; Available in PMC 2021 Mar 18. (PMC7970536; doi:10.3389/fbuil.2019.00124)
Supplement: Sup1 [file NIHMS1541468-supplement-Sup1.zip]

Archive with 6 entries (6 files):
- Supplement/Money_Data_DWM.csv
- Supplement/Money_Data_MWRD.csv
- Supplement/Supplement_SES_water_Chicago.html
- Supplement/Supplement_SES_water_Chicago.nb.html
- Supplement/Supplement_SES_water_Chicago.Rmd
- Supplement/Water_Data.csv
