# Supplementary material for: Beyond Old Pipes and Ailing Budgets: Systems Thinking on Twenty-First Century Water Infrastructure in Chicago
Source: Front Built Environ. Author manuscript; Available in PMC 2021 Mar 18. (PMC7970536; doi:10.3389/fbuil.2019.00124)
Supplement: Sup1 [file NIHMS1541468-supplement-Sup1.zip › Supplement/Money_Data_DWM.csv]

year	total_revenues	sales	oper_expenses	water_sewer_expenses	pension_pay_to_genfund	pension_expenses	genfund_less_pension	non_oper_expenses	net_position	CPI_Chicago
1997	NA	NA	314.424	229.621	NA	NA	70.803	NA	NA	161.7
1998	NA	NA	308.972	221.253	NA	NA	73.719	NA	NA	165
1999	NA	NA	327.94	241.226	NA	NA	72.714	NA	NA	168.4
2000	NA	NA	327.571	239.601	NA	NA	73.97	NA	NA	173.8
2001	NA	NA	345.226	254.351	NA	NA	76.875	NA	NA	178.3
2002	NA	NA	338.909	242.51	NA	NA	82.399	NA	NA	181.2
2003	NA	NA	343.659	245.28	NA	NA	84.379	NA	NA	184.5
2004	479.895	457.213	310.32	212.748	15.8	NA	81.772	122.77	1362.422	188.6
2005	494.32	474.999	334.711	227.688	15	NA	92.023	124.48	1397.571	194.3
2006	479.88	451.506	327.115	230.546	15.1	NA	81.469	127.346	1422.905	198.3
2007	487.222	460.609	347.094	240.421	18.8	NA	87.873	140.008	1422.985	204.818
2008	540.813	516.765	375.287	264.8	18.4	NA	92.087	154.396	1434.065	212.536
2009	607.736	570.86	383.743	259.812	14.4	NA	109.531	206.843	1451.208	209.995
2010	683.868	642.959	392.981	262.916	12.4	NA	117.665	191.264	1550.804	212.87
2011	666.795	644.092	396.13	270.406	15.8	NA	109.924	215.033	1606.477	218.684
2012	819.281	799.801	403.075	263.966	17.4	NA	121.709	213.917	1810.264	222.005
2013	892.252	873.747	409.933	269.089	17.9	NA	122.944	236.675	2081.313	224.545
2014	1017.703	991.659	440.579	284.639	18.6	NA	137.34	263.032	2417.954	228.468
2015	1152.533	1124.933	1072.089	279.389	17.1	623.6	152	357.504	1327.738	227.792
2016	1149.387	1103.701	791.132	269.108	16.7	344.9	160.424	402.628	1308.172	229.302
