# Supplementary material for: Beyond Old Pipes and Ailing Budgets: Systems Thinking on Twenty-First Century Water Infrastructure in Chicago
Source: Front Built Environ. Author manuscript; Available in PMC 2021 Mar 18. (PMC7970536; doi:10.3389/fbuil.2019.00124)
Supplement: Sup1 [file NIHMS1541468-supplement-Sup1.zip › Supplement/Money_Data_MWRD.csv]

year	total_revenues	taxes	total_expenditures	pension_costs	interest	net position EOY	CPI_Chicago
1995	NA	NA	NA	NA	NA	NA	153.3
1996	NA	NA	NA	NA	NA	NA	157.4
1997	NA	NA	NA	NA	NA	NA	161.7
1998	NA	NA	NA	NA	NA	NA	165
1999	NA	NA	NA	NA	NA	NA	168.4
2000	NA	NA	NA	NA	NA	NA	173.8
2001	480.573	381.058	412.593	24.958	58.307	1616.501	178.3
2002	460.394	381.23	395.091	27.044	55.996	1915.224	181.2
2003	474.068	397.272	400.385	29.511	67.958	2031.797	184.5
2004	530.045	421.069	432.01	35.354	65.398	2575.676	188.6
2005	523.752	441.454	447.189	47.549	61.872	4370.47	194.3
2006	545.193	430.518	477.821	42.32	81.876	5179.528	198.3
2007	537.116	416.712	531.116	49.891	64.584	5234.078	204.818
2008	573.168	474.939	585.347	45.343	65.819	5221.899	212.536
2009	551.142	467.445	662.762	54.804	72.249	5110.279	209.995
2010	552.401	448.902	634.764	62.996	95.382	5027.916	212.87
2011	666.568	543.737	609.426	70.331	101.76	5085.058	218.684
2012	653.497	521.921	596.424	78.36	111.044	5142.131	222.005
2013	604.502	511.592	581.701	52.065	116.249	5164.932	224.545
2014	670.359	566.422	606.513	73.713	114.328	5228.778	228.468
2015	679.111	571.103	641.361	87.145	118.977	4529.206	227.792
2016	703.74	595.609	693.001	108.606	111.182	4539.945	229.302
