# Supplementary material for: Beyond Old Pipes and Ailing Budgets: Systems Thinking on Twenty-First Century Water Infrastructure in Chicago
Source: Front Built Environ. Author manuscript; Available in PMC 2021 Mar 18. (PMC7970536; doi:10.3389/fbuil.2019.00124)
Supplement: Sup1 [file NIHMS1541468-supplement-Sup1.zip › Supplement/Water_Data.csv]

year	prcp	et	streamflow_in	Cook_withdrawals	DWM_withdrawals	MWRD_effluent	CSO
1982	NA	NA	NA	NA	NA	517.209225	NA
1983	NA	NA	NA	NA	NA	514.033101	NA
1984	NA	NA	NA	NA	NA	482.067816	NA
1985	NA	NA	NA	406.35085	NA	494.655316	NA
1986	NA	NA	NA	NA	NA	509.733795	NA
1987	NA	NA	NA	NA	NA	499.09615	NA
1988	NA	NA	NA	NA	NA	508.29025	NA
1989	NA	NA	NA	NA	NA	477.298013	NA
1990	945.4664456	NA	119.6312921	409.84755	NA	540.909925	NA
1991	780.9088789	NA	102.9026711	NA	NA	526.654232	NA
1992	663.3718295	NA	74.8566205	NA	NA	488.961349	NA
1993	886.9863054	NA	142.6080463	NA	NA	551.716137	NA
1994	693.7673104	NA	67.29337779	NA	NA	499.624798	NA
1995	770.492818	NA	83.67797404	414.03775	NA	515.929271	NA
1996	768.6610262	NA	100.6215601	NA	NA	503.344766	NA
1997	719.2098724	NA	83.06966054	NA	371.334	495.47089	NA
1998	840.3197463	NA	96.01810314	NA	370.475	521.93964	NA
1999	756.6714215	NA	89.81446242	NA	367.583	505.58984	NA
2000	766.9749831	260.9520999	101.5104398	380.7534	353.767	478.27095	NA
2001	806.5322417	249.7382616	112.3871781	NA	351.719	514.03863	NA
2002	702.9885783	267.7461421	63.81037587	NA	342.974	451.54312	NA
2003	744.4862956	281.3466624	58.21178151	NA	326.743	446.02615	NA
2004	741.581779	305.9350276	99.80512285	NA	320.069	451.32415	NA
2005	596.385925	216.8363281	54.98690564	355.78375	337.682	422.46282	NA
2006	896.8806613	271.3248122	88.05301289	NA	310.527	484.90835	NA
2007	831.1336813	269.9466986	111.959675	NA	315.916	481.73702	51.65225429
2008	957.9800218	281.8438065	145.9607928	NA	301.912	506.0645	77.82475246
2009	896.3323747	290.560425	155.1330899	NA	295.121	498.55586	44.35364074
2010	840.0523937	263.6861731	97.54163049	308.07095	282.368	447.76586	154.8356331
2011	916.7105103	278.2627651	120.6464007	NA	281.506	489.91884	61.71039776
2012	649.0221037	238.1893791	56.12949056	NA	289.545	392.12523	12.03886668
2013	821.2194415	269.5498687	104.8299558	NA	276.039	441.44499	64.92812539
2014	852.692206	279.8349	99.13277874	NA	274.552	466.94693	31.91827587
2015	877.2574119	284.7148052	104.3334293	304.4392	262.606	451.74645	22.04578489
2016	591.3905152	NA	94.97977884	NA	255.872	450.59211	20.58412997
2017	708.6163804	NA	149.103981	NA	NA	453.69713	NA
